# Supplementary material for: Metabolomic Analysis of Antifungal Secondary Metabolites from Achaetomium sophora HY17 in Co-Culture with Botrytis cinerea HM1
Source: Microorganisms. 2025 Dec 8;13(12):2794. doi: 10.3390/microorganisms13122794 (PMC12736334; doi:10.3390/microorganisms13122794)
Supplement: Supplementary file 1 [file microorganisms-13-02794-s001.zip]

Archive with 1 entries (1 files):
- microorganisms-3954286-supplementary.pdf
